# Supplementary material for: Combining Geriatric Nutritional Risk Index with Total Cholesterol to Predict Pneumonia Mortality Risks in a Cohort of General Older Adults
Source: Nutrients. 2026 Jan 30;18(3):465. doi: 10.3390/nu18030465 (PMC12899913; doi:10.3390/nu18030465)
Supplement: Supplementary file 1 [file nutrients-18-00465-s001.zip]

Archive with 1 entries (1 files):
- nutrients-4086503-supplementary.pdf
